# Supplementary material for: Characterization of the Highly Efficient Acid-Stable Xylanase and β-Xylosidase System from the Fungus Byssochlamys spectabilis ATHUM 8891 (Paecilomyces variotii ATHUM 8891)
Source: J Fungi (Basel). 2021 May 29;7(6):430. doi: 10.3390/jof7060430 (PMC8228849; doi:10.3390/jof7060430)
Supplement: Supplementary file 1 [file jof-07-00430-s001.zip]

Archive with 2 entries (2 files):
- Figures.pdf
- Tables S1 & S2_ B_spectabilis_fragments_against_Thermoascaceae_genomes_proteomes_2021_01_02.xlsx
